# Supplementary material for: A new relictual and highly troglomorphic species of Tomoceridae (Collembola) from a deep Croatian cave
Source: Zookeys. 2010 Oct 18;(69):1–16. doi: 10.3897/zookeys.69.739 (PMC3088440; doi:10.3897/zookeys.69.739)
Supplement: XML Treatment for Tritomurus [file zookeys.69.739-treatment1.xml]

<!DOCTYPE tp:taxon-treatment
  PUBLIC "-//TaxonX//DTD Taxonomic Treatment Publishing DTD v0 20100105//EN" "tax-treatment-NSO.dtd">
<tp:taxon-treatment xmlns:tp="http://www.plazi.org/taxpub"><tp:treatment-meta><mixed-citation publication-type="journal"><person-group><name><surname>Lukić</surname><given-names>Marko</given-names></name><name><surname>Houssin</surname><given-names>Céline</given-names></name><name><surname>Deharveng</surname><given-names>Louis</given-names></name></person-group><article-title>A new relictual and highly troglomorphic species of Tomoceridae (Collembola) from a deep Croatian cave</article-title><source>Zookeys</source><day>18</day><month>10</month><year>2010</year><volume>2010</volume><issue>69</issue><fpage>1</fpage><lpage>16</lpage><pub-id pub-id-type="doi">10.3897/zookeys.69.739</pub-id></mixed-citation></tp:treatment-meta><tp:nomenclature><label>Genus</label><tp:taxon-name>
                        <tp:taxon-name-part taxon-name-part-type="genus">Tritomurus</tp:taxon-name-part>
                    </tp:taxon-name><tp:taxon-authority>Frauenfeld, 1854</tp:taxon-authority></tp:nomenclature><tp:treatment-sec sec-type="Type species"><title>Type species:</title><p><tp:taxon-name>Tritomurus scutellatus</tp:taxon-name> Frauenfeld, 1854: p. 17</p></tp:treatment-sec><tp:treatment-sec sec-type="Note"><title>Note:</title><p><tp:taxon-name>Tritomurus scutellatus</tp:taxon-name> species was collected in “Grotte bei Treffen”; Treffen is the German name of Trebnje in Slovenia, where several caves are recorded in the literature.</p></tp:treatment-sec><tp:taxon-treatment><tp:treatment-meta><mixed-citation publication-type="journal"><person-group><name><surname>Lukić</surname><given-names>Marko</given-names></name><name><surname>Houssin</surname><given-names>Céline</given-names></name><name><surname>Deharveng</surname><given-names>Louis</given-names></name></person-group><article-title>A new relictual and highly troglomorphic species of Tomoceridae (Collembola) from a deep Croatian cave</article-title><source>Zookeys</source><day>18</day><month>10</month><year>2010</year><volume>2010</volume><issue>69</issue><fpage>1</fpage><lpage>16</lpage><pub-id pub-id-type="doi">10.3897/zookeys.69.739</pub-id></mixed-citation></tp:treatment-meta><tp:nomenclature><tp:taxon-name>
                        <tp:taxon-name-part taxon-name-part-type="genus">Tritomurus</tp:taxon-name-part>
                        <tp:taxon-name-part taxon-name-part-type="species">veles</tp:taxon-name-part>
                    <object-id xmlns:xlink="http://www.w3.org/1999/xlink" xlink:type="simple">urn:lsid:zoobank.org:act:24AA93DE-023A-4957-9F33-B9D5116F1E02</object-id>
                    </tp:taxon-name><tp:taxon-status xmlns:xlink="http://www.w3.org/1999/xlink" xlink:type="simple">sp. n.</tp:taxon-status><xref ref-type="fig" rid="F1">Figs 1</xref><xref ref-type="fig" rid="F2"/><xref ref-type="fig" rid="F3"/><xref ref-type="fig" rid="F4"/><xref ref-type="fig" rid="F5"/><xref ref-type="fig" rid="F6"/><xref ref-type="fig" rid="F7"/><xref ref-type="fig" rid="F8"/><xref ref-type="fig" rid="F9"/><xref ref-type="fig" rid="F10"/><xref ref-type="fig" rid="F11"/><xref ref-type="fig" rid="F12"/><xref ref-type="fig" rid="F13">35</xref></tp:nomenclature><tp:treatment-sec sec-type="Type locality"><title>Type locality.</title><p>Croatia, Biokovo Mt., Sveti Jure: Amfora jama. Coordinates: 43°20'48.5"N, 17°02'48.0"E (WGS84), elevation 1620 m.</p></tp:treatment-sec><tp:treatment-sec sec-type="Type material"><title>Type material.</title><p>Holotype male, 7 paratypes on slides (5 females, 2 with sexual plate not observable), 12 paratypes in 96% alcohol, 2 paratypes metalized for SEM, 17 July 2008, leg. M. Lukić; 1 paratype on slide (male), 14 July 2008, leg. B. Jalžić; 3 paratypes in 96% alcohol, 17 July 2008, leg. G. Rnjak; 4 paratypes in 96% alcohol, 03 November 2001, 16 July 2008, 18 July 2008, leg. J. Bedek. All material collected by hand.</p></tp:treatment-sec><tp:treatment-sec sec-type="Type material deposition"><title>Type material deposition.</title><p>Holotype (CLL 969), 3 paratypes on slide (CLL 785, 794) and 17 paratypes in 96% alcohol (CLL 244, 785, 791, 792, 793) deposited in the collection of Croatian Biospeleological Society, Zagreb, Croatia.</p><p>5 paratypes on slide, 2 paratypes in 96% alcohol, 2 paratypes metalized for SEM observation deposited in the collections of the Muséum National d’Histoire Naturelle de Paris.</p></tp:treatment-sec><tp:treatment-sec sec-type="Derivatio nominis"><title>Derivatio nominis.</title><p>Named after Veles—a Slavic god of earth, water and the underworld.</p></tp:treatment-sec><tp:treatment-sec sec-type="Description"><title>Description.</title><p>Body length 3.4 to 3.7 mm. Habitus slender, color pale grey in alcohol with scattered black pigment and white patches (<xref ref-type="fig" rid="F1">Figs 1, 2</xref>). Region around the base of Ant.I without pigment (<xref ref-type="fig" rid="F1">Fig. 3</xref>). Narrow white median line from Th.II to Abd.II. Primary granulation of integument fine and regular, mostly composed of hexagonal meshes (<xref ref-type="fig" rid="F4">Figs 6</xref>, <xref ref-type="fig" rid="F10">25</xref>, <xref ref-type="fig" rid="F12">32</xref>); some areas with fusion of primary granules resulting in quadrangular or irregular meshes (<xref ref-type="fig" rid="F6">Fig. 15</xref>). Eyes absent, ocular spot weak (<xref ref-type="fig" rid="F1">Fig. 3</xref>) or absent.</p><fig id="F1" position="float" orientation="portrait"><caption><p><bold>Figures 1–3.</bold> <tp:taxon-name>Tritomurus veles</tp:taxon-name> sp. n. (optical stereomicroscope). <bold>1, 2</bold> Habitus (scale 1 mm) <bold>3</bold> Head (scale 0.2 mm).</p></caption><graphic xmlns:xlink="http://www.w3.org/1999/xlink" xlink:href="ZooKeys-069-001-g001.jpg" position="float" orientation="portrait" xlink:type="simple"/></fig><fig id="F2" position="float" orientation="portrait"><caption><p><bold>Figure 4.</bold> <tp:taxon-name>Tritomurus veles</tp:taxon-name> sp. n., head in lateral view (SEM, scale 100 μm).</p></caption><graphic xmlns:xlink="http://www.w3.org/1999/xlink" xlink:href="ZooKeys-069-001-g002.jpg" position="float" orientation="portrait" xlink:type="simple"/></fig><fig id="F3" position="float" orientation="portrait"><caption><p><bold>Figure 5.</bold> <tp:taxon-name>Tritomurus veles</tp:taxon-name> sp. n., body (SEM, scale 400 μm).</p></caption><graphic xmlns:xlink="http://www.w3.org/1999/xlink" xlink:href="ZooKeys-069-001-g003.jpg" position="float" orientation="portrait" xlink:type="simple"/></fig><fig id="F4" position="float" orientation="portrait"><caption><p><bold>Figures 6–9.</bold> <tp:taxon-name>Tritomurus veles</tp:taxon-name> sp. n. (SEM). <bold>6</bold> Scales and ordinary mesochaetae on Th.II (scale 10 μm) <bold>7</bold> Scales, mesochaetae and macrochaeta on Abd.III (scale 10 µm) <bold>8</bold> Bothriotrichal area of Th.II, illustrating the presence of the four main chaetal types: bothriotricha, mesochaetae, S-chaetae (S) and scales (scale 10 µm) <bold>9</bold> Ventral tube in anterior view (scale 100 µm).</p></caption><graphic xmlns:xlink="http://www.w3.org/1999/xlink" xlink:href="ZooKeys-069-001-g004.jpg" position="float" orientation="portrait" xlink:type="simple"/></fig><p>Body and appendages with four types of chaetae: ordinary chaetae, S-chaetae, bothriotricha and scales (<xref ref-type="fig" rid="F4">Fig. 8</xref>). Other specialized chaetae present on labrum, maxillary palp, labial palp and mucro (see description of these organs below).</p><p>Ordinary chaetae numerous on body and appendages, slightly rugose at optical microscope magnification and longitudinally rugose-striate at higher SEM magnification, distally tapering, with well-marked thin sub-basal ring, differentiated as medium mesochaetae and long to very long macrochaetae; macrochaetae thin, acuminate, <!--PageBreak-->curved, not basally swollen, with socket ring markedly protruding above integument level (<xref ref-type="fig" rid="F4">Fig. 7</xref>); mesochaetae basally swollen in specimens on slide but not in those examined with SEM; socket rings of mesochaetae strongly protruding on Ant.III-IV and dens (<xref ref-type="fig" rid="F5">Figs 11–12</xref>, <xref ref-type="fig" rid="F12">31, 32</xref>), not protruding on tergites (<xref ref-type="fig" rid="F4">Figs 6–8</xref>). Dense clothing of mesochaetae, particularly laterally (<xref ref-type="fig" rid="F2">Figs 4</xref>, <xref ref-type="fig" rid="F3">5</xref>); macrochaetae few, frequently detached in microscopic preparations (<xref ref-type="fig" rid="F3">Fig. 5</xref>); minute microchaetae present on anal valves and empodium.</p><fig id="F5" position="float" orientation="portrait"><caption><p><bold>Figures 10–13.</bold> <tp:taxon-name>Tritomurus veles</tp:taxon-name> sp. n. (10–12, SEM; 13, optical microscope) <bold>10</bold> Lateral view of Ant.I, with scales, mesochaetae, and latero-distal short S-microchaetae at left (scale 10 µm) <bold>11</bold> Ant.III proximally (scale 10 μm) (S, S-chaetae) <bold>12</bold> Ant.IV (scale 10 μm) (S, S-chaetae) <bold>13</bold> Apical part of Ant.IV (scale 10 μm).</p></caption><graphic xmlns:xlink="http://www.w3.org/1999/xlink" xlink:href="ZooKeys-069-001-g005.jpg" position="float" orientation="portrait" xlink:type="simple"/></fig><fig id="F6" position="float" orientation="portrait"><caption><p><bold>Figures 14–17.</bold> <tp:taxon-name>Tritomurus veles</tp:taxon-name> sp. n. (SEM) <bold>14</bold> Labrum (scale 10 μm) <bold>15</bold> Detail of labral chaetae with swollen socket (scale 10 µm) <bold>16</bold> Mouth (scale 10 μm) <bold>17</bold> ventro-distal brush of labrum (scale 10 μm).</p></caption><graphic xmlns:xlink="http://www.w3.org/1999/xlink" xlink:href="ZooKeys-069-001-g006.jpg" position="float" orientation="portrait" xlink:type="simple"/></fig><fig id="F7" position="float" orientation="portrait"><caption><p><bold>Figures 18–19.</bold> <tp:taxon-name>Tritomurus veles</tp:taxon-name> sp. n. <bold>18</bold> Outer maxillary lobe <bold>19</bold> Left and right mandibles.</p></caption><graphic xmlns:xlink="http://www.w3.org/1999/xlink" xlink:href="ZooKeys-069-001-g007.jpg" position="float" orientation="portrait" xlink:type="simple"/></fig><p>S-chaetae smooth, subcylindrical, of variable length and thickness, not basally swollen, with socket border not or slightly protruding, located on antennae and tergites (<xref ref-type="fig" rid="F4">Figs 8</xref>, <xref ref-type="fig" rid="F5">10–12</xref>); 1+1 very short (1/5 of surrounding mesochaetae), thin S-microchaetae ventro-laterally among antegenital mesochaetae (<xref ref-type="fig" rid="F13">Fig. 34</xref>).</p><p>Bothriotricha thinner than macrochaetae, long, ciliated, present on Th.II, Th.III, Abd.III and Abd.IV, without marked protruding socket ring (<xref ref-type="fig" rid="F4">Fig. 8</xref>).<!--PageBreak--><!--PageBreak--></p><p>Scales overlapping, evenly arranged (<xref ref-type="fig" rid="F2">Figs 4</xref>, <xref ref-type="fig" rid="F3">5</xref>, <xref ref-type="fig" rid="F4">6–8</xref>, <xref ref-type="fig" rid="F5">10</xref>, <xref ref-type="fig" rid="F12">29–30</xref>), transparent, rounded, small, morphologically uniform except on furca, with 20–25 longitudinal ribs (<xref ref-type="fig" rid="F4">Figs 6, 8</xref>); scale ribs parallel, entire, ending as ciliate processes beyond the distal edge of the scale (<xref ref-type="fig" rid="F4">Figs 6</xref>, <xref ref-type="fig" rid="F5">10</xref>, <xref ref-type="fig" rid="F12">30</xref>). Scales present dorsally from head to Abd.VI (<xref ref-type="fig" rid="F2">Figs 4</xref>, <xref ref-type="fig" rid="F3">5</xref>), dorsally on Ant.I–II (<xref ref-type="fig" rid="F2">Fig. 4</xref>), on most parts of legs, dorsally on manubrium and dens (<xref ref-type="fig" rid="F12">Figs 29</xref>, <xref ref-type="fig" rid="F12">30</xref>). Scales absent from ventral side of head (<xref ref-type="fig" rid="F2">Fig. 4</xref>), Ant.III–IV, sternites, all except the hind tibiotarsus, and ventral tube (<xref ref-type="fig" rid="F4">Fig. 9</xref>). Manubrial scales larger than those of body, rounded except a distal group of elongate scales (<xref ref-type="fig" rid="F12">Figs 29, 30</xref>); dental scales fusiform, narrower and much smaller than manubrial scales (<xref ref-type="fig" rid="F12">Fig. 30</xref>).</p><p>Antennae 1.5–1.8 times length of body (<xref ref-type="fig" rid="F1">Figs 1, 2</xref>). Antennal segment ratio as I:II:III:IV = 1:1.79:15:4.58. Microchaetae at bases of Ant.I and II not differentiated. Ant.I and II with a dense clothing of mesochaetae, and S-chaetae of two main types: (i) dark, thin, straight, long (usually longer than surrounding mesochaetae), evenly distributed in large number among mesochaetae; (ii) hyaline, variously but moderatly thickened, shorter than surrounding mesochaetae, less evenly distributed (mostly ventrally and distally) (<xref ref-type="fig" rid="F5">Fig. 10</xref>). Ant.III and IV annulated. Basal part of Ant.III (<xref ref-type="fig" rid="F5">Fig. 11</xref>) with irregularly arranged chaetae, progressively organized in whorls for most of its length, as well as on Ant.IV. Each whorl composed of a single row of 17–28 chaetae, including ordinary mesochaetae and a smaller number of S-like chaetae, mostly long and thin, some shorter and thicker (<xref ref-type="fig" rid="F5">Figs 11, 12</xref>). Serial pattern not evident in chaetal arrangement across successive whorls. Ant.III sense organ not clearly differentiated. <!--PageBreak-->Two protruding papillae and a spiniform process (pin chaeta) simple, without lateral process apically on Ant.IV (<xref ref-type="fig" rid="F5">Fig. 13</xref>); subapical organite not seen.</p><p>Labral formula 4/5,5,4. Prelabral chaetae smooth, curved, thinner and longer than the labral ones (<xref ref-type="fig" rid="F6">Fig. 14</xref>); labral chaetae strong, smooth, acuminate, their socket with thickened appearance, fused to chaetal basis (<xref ref-type="fig" rid="F6">Figs 14, 15</xref>); apical edge of labrum with four strong, recurved hooks (<xref ref-type="fig" rid="F6">Figs 14, 17</xref>); distally, a large area devoid of primary granules well delimited by a transversal line at half distance between the apical edge of labrum and the distal row of chaetae. Ventro-distally, labrum with a thick brush (<xref ref-type="fig" rid="F6">Figs 16, 17</xref>). Labium with about 30 baso-median chaetae and 5 baso-lateral chaetae; labial palp with numerous proximal chaetae (about 25), its distal part not examined in detail (<xref ref-type="fig" rid="F6">Fig. 16</xref>). Outer maxillary lobe with one basal chaeta, a trifurcate palp with strong apical chaeta and 4 sublobal hairs (<xref ref-type="fig" rid="F7">Fig. 18</xref>). Maxilla head stout, complex, similar to that of other <tp:taxon-name>Tomocerinae</tp:taxon-name>, with a strong external tridentate claw and without distinct maxillary beard-like extension on lamella 5; other lamellae not analyzed in detail. Mandibles asymmetrical, the left one with 4 teeth, the right one with 5 teeth (6 specimens observed, <xref ref-type="fig" rid="F7">Fig. 19</xref>). Ordinary mesochaetae numerous on the clypeus (<xref ref-type="fig" rid="F2">Fig. 4</xref>). Hypopharynx well developed with ciliate processes.</p><p>Dorsal chaetotaxy dense and regular on head and tergites, consisting of small rounded scales, mesochaetae and a few macrochaetae, but no microchaeta (<xref ref-type="fig" rid="F3">Fig. 5</xref>). Chaetal row along the posterior part of antennal basis field made of mesochaetae identical to those of the head. A line of numerous (more than 30) short equal mesochaetae regularly and closely arranged at the posterior edge of head. Clothing of mesochaetae on tergites denser where scales are absent, i.e. laterally and behind posterior row of<!--PageBreak--> macrochaetae, especially on Abd.IV and Abd.V (<xref ref-type="fig" rid="F3">Fig. 5</xref>); mesochaetae more variable in size behind posterior macrochaetae than on the remaining of these tergites.</p><p>Macrochaetotaxy and bothriotrichal patterns of tergites illustrated in <xref ref-type="fig" rid="F8">Fig. 20</xref>. Macrochaetae per half-tergite: none on head; 1 anterior and 2 posterior on Th.II; 2 posterior on Th.III; 2 posterior on Abd.I; 2 posterior on Abd.II (one lateral mesochaeta almost the length of the macrochaetae); 1 antero-median, 1–2 latero-median and 5 postero-lateral on Abd.III; 5–6 posterior, 1 antero-lateral and 5–6 lateral on Abd.IV; 4 posterior in two groups on Abd.V. Antero-median macrochaetae of Abd.III and postero-internal macrochaetae of Abd.IV and Abd.V very long, longer than Abd.V length; other macrochaetae shorter than Abd.V length. Long lateral mesochaetae present mostly on Th.III, Abd.I and Abd.II. S-chaetae thinner, shorter and much less numerous than mesochaetae, arrangement on tergites not clear. Bothriotrichal formula 0/2,1/0,0,1,2,0. Bothriotricha slightly shorter than long antero-median macrochaetae on Abd.III and than longest macrochaetae on Abd.IV; external bothriothrix about three-fourths as long as internal bothriothrix on Abd.IV. Macrochaetae without circlet of spine-like microchaetae near their bases. Scale arrangement and size not modified <!--PageBreak-->around macrochaetae sockets; 6–7 scales smaller in size ahead each bothriotrix of Abd. III-IV, more densely arranged than on the remaining of the tergites. Abdominal segment ratio as I:II:III:IV:V:VI = 1:1.37:2.53:2.26:1.16:0.68.</p><fig id="F8" position="float" orientation="portrait"><caption><p><bold>Figure 20.</bold> <tp:taxon-name>Tritomurus veles</tp:taxon-name> sp. n., macrochaetotaxic and bothriotrichal pattern; plain line circles, macrochaetae; dotted line circles, small macrochaetae or large mesochaetae; lat, lateral group of Abd.IV; X, bothriotricha) (scale 400 μm).</p></caption><graphic xmlns:xlink="http://www.w3.org/1999/xlink" xlink:href="ZooKeys-069-001-g008.jpg" position="float" orientation="portrait" xlink:type="simple"/></fig><fig id="F9" position="float" orientation="portrait"><caption><p><bold>Figure 21.</bold> <tp:taxon-name>Tritomurus veles</tp:taxon-name> sp. n. Tibiotarsus and claw of legs I, II, III from upper to lower.</p></caption><graphic xmlns:xlink="http://www.w3.org/1999/xlink" xlink:href="ZooKeys-069-001-g009.jpg" position="float" orientation="portrait" xlink:type="simple"/></fig><fig id="F10" position="float" orientation="portrait"><caption><p><bold>Figures 22–25.</bold> <tp:taxon-name>Tritomurus veles</tp:taxon-name> sp. n. (SEM). <bold>22</bold> Leg I, with ventro-basal macrochaetae of femur and ventral macrochaetae of trochanter (scale 100 μm); the second visible macrochaetae of femur belongs to other leg <bold>23</bold> Claws of legs I (scale 100 µm) <bold>24</bold> Claw of leg I, basal part in dorsal view (scale 10µm); e, thin distal tenent hairs <bold>25</bold> Bifurcate empodial appendage of leg II (scale 10 μm).</p></caption><graphic xmlns:xlink="http://www.w3.org/1999/xlink" xlink:href="ZooKeys-069-001-g010.jpg" position="float" orientation="portrait" xlink:type="simple"/></fig><p>Claw very slender, without inner tooth (<xref ref-type="fig" rid="F10">Fig. 23</xref>), devoid of internal ridging characteristic of other <tp:taxon-name>Tomocerinae</tp:taxon-name>. Basal wings of claw wide and short (12–15% of claw length), blunt, with truncated and denticulate apical edges (<xref ref-type="fig" rid="F10">Fig. 24</xref>). Empodial appendage (emp) straight, thicker basally, parallel distally until the tip, about half the<!--PageBreak--> length of inner edge (i.e.) of claw (emp/i.e.= 0.45 for legs I and II, 0.55 for leg III) (<xref ref-type="fig" rid="F9">Fig. 21</xref>), with long, thin internal tooth, this tooth often bifurcated, occasionally trifurcated (<xref ref-type="fig" rid="F10">Figs 23, 25</xref>). Pretarsus with 1+1 minute microchaetae. Tibiotarsi I and II slightly shorter than outer edge (o.e.) of claw, tibiotarsus III slightly longer (o.e./Tita=1.14 for leg I, 1.07 for leg II, 0.91 for leg III) (<xref ref-type="fig" rid="F9">Fig. 21</xref>). Distal whorl of tibiotarsi I, II and III with 11 or 12 acuminate chaetae, not distinct from other tibiotarsal chaetae, including dorsally 2–3,3,3 thinner, straight, acuminate chaetae  (<xref ref-type="fig" rid="F10">Fig. 24</xref>), of which the most dorsal on each tibiotarsus probably corresponds to the tenent hair of other <tp:taxon-name>Tomocerinae</tp:taxon-name>. Clubbed tenent hairs absent. Tibiotarsi I, II and III with 0–1, 0–1 and 2–4 long, thin, dorsal macrochaetae, respectively; the proximal macrochaeta of tibiotarsus III nearly half the tibiotarsal length; other tibiotarsal chaetae as ordinary mesochaetae of variable length. Scales present dorsally from subcoxa to femur of legs II and III, on trochanter and femur of leg I (<xref ref-type="fig" rid="F3">Figs 5</xref>, <xref ref-type="fig" rid="F4">9</xref>, <xref ref-type="fig" rid="F10">22</xref>), and dorso-basally on tibiotarsus III.</p><p>Each femur with very long, and thin ventro-basal macrochaeta, the two-thirds length of femur, inserted perpendicular to integument (<xref ref-type="fig" rid="F10">Fig. 22</xref>); rest of femoral clothing mesochaetae. Each trochanter with one long, thin ventro-basal macrochaeta similar to that of femur (<xref ref-type="fig" rid="F10">Fig. 22</xref>). Trochanteral-femoral organ not differentiated.</p><p>Ventral tube (<xref ref-type="fig" rid="F4">Fig. 9</xref>) without scales, with about 60 mesochaetae, including 3 noticeably longer chaetae, on each latero-distal flap, anteriorly about 30–35+30–35 subequal, long mesochaetae, and posteriorly about 70 subequal mesochaetae.</p><p>Tenaculum with 1 or 2 chaetae and 4 teeth on each ramus. Manubrium dorsally with 2 longitudinal strips of mesochaetae and 2-3+2-3 erect macrochaetae, separated by a medial zone devoid of chaetae (<xref ref-type="fig" rid="F12">Fig. 28</xref>); laterally with a row of chaetae on each side (<xref ref-type="fig" rid="F12">Figs 28, 29</xref>); ventrally with large, rounded scales and a proximal group of ordinary chaetae (<xref ref-type="fig" rid="F12">Fig. 29</xref>); ventro-distally, without chaetae but with a group of large, elongated scales (<xref ref-type="fig" rid="F12">Figs 29, 30</xref>); ventro-distal sclerifications of manubrium with 1+1 internal triangular protrusions. Dens without outer basal spine-like chaetae or inner basal scale-like spine; ventro-basally with dense cover of small, narrow, fusiform scales (<xref ref-type="fig" rid="F12">Fig. 30</xref>) <!--PageBreak--><!--PageBreak-->turning to mesochaetae distally; externally with ordinary chaetae mixed with scales; dorsally, with dense clothing of subequal mesochaetae similar to those of manubrium; internally with basal rugose spine series (<xref ref-type="fig" rid="F12">Figs 31, 32</xref>), the spines slightly inflated basally. Dental spines 4–5 in two irregular rows in the proximal part; 9–13 in one row in the distal part, variously arranged, usually asymmetrically (<xref ref-type="fig" rid="F11">Fig. 26</xref>). Formula (and corresponding short formula) for 9 specimens:</p><p>5/1,<underline>1</underline>,1,<underline>1</underline>, 2,<underline>1</underline>,2,<underline>1</underline> (short: 5/6, <underline>4</underline>)</p><p>4/1,<underline>1</underline>,2,<underline>1</underline>,3,<underline>1</underline> (short: 4/6, <underline>3</underline>)</p><p>5/2,<underline>1</underline>,1,<underline>1</underline>,4,<underline>1</underline> (short: 5/7, <underline>3</underline>)</p><p>4/2,<underline>1</underline>,2,<underline>1</underline>,3,<underline>1</underline> (short: 4/7, <underline>3</underline>)</p><p>5/2,<underline>1</underline>,2,<underline>1</underline>,3,<underline>1</underline> (short: 4/7, <underline>3</underline>)</p><p>6/<underline>1</underline>,1,<underline>1</underline>,1,<underline>1</underline>,1,<underline>1</underline>,3,<underline>1</underline> (short: 6/6, <underline>5</underline>)</p><p>?/<underline>1</underline>,1,<underline>1</underline>,4,<underline>1</underline>,3,<underline>1</underline> (short: ?/8, <underline>4</underline>)</p><p>5/<underline>1</underline>,3,<underline>1</underline>,4,<underline>1</underline>,2,<underline>1</underline> (short: 5/9, <underline>4</underline>)</p><p>4/<underline>2</underline>,4,<underline>1</underline>,4,<underline>1</underline> (short: 4/8, <underline>4</underline>)</p><p>Mucro with two irregular internal lamellae without intermediate tooth (<xref ref-type="fig" rid="F11">Fig. 27</xref>), covered of ordinary chaetae with elongated, protruding sockets (<xref ref-type="fig" rid="F12">Fig. 33</xref>). Basal teeth unequal, small, without toothlet. Ratio mucro : dens : manubrium = 1:8.08:5.33</p><p>Antegenital chaetae numerous, all of the ordinary type, except for one minute S-chaeta on each side (<xref ref-type="fig" rid="F13">Fig. 34</xref>). Female genital slit with 1+1 anterior microchaetae. Two microchaetae on each anal valve. Male genital plate rounded, with many mesochaetae.</p><fig id="F11" position="float" orientation="portrait"><caption><p><bold>Figures 26–27.</bold> <tp:taxon-name>Tritomurus veles</tp:taxon-name> sp. n. <bold>26</bold> Dental spines formula in a female specimen: 4/<underline>2</underline>,4,<underline>1</underline>,4,<underline>1</underline> (lower, right dens) and 5/1,<underline>1</underline>,1,<underline>1</underline>, 2,<underline>1</underline>,2,<underline>1</underline> (upper, left dens) <bold>27</bold> Mucro in two different specimens.</p></caption><graphic xmlns:xlink="http://www.w3.org/1999/xlink" xlink:href="ZooKeys-069-001-g011.jpg" position="float" orientation="portrait" xlink:type="simple"/></fig><fig id="F12" position="float" orientation="portrait"><caption><p><bold>Figures 28–33.</bold> <tp:taxon-name>Tritomurus veles</tp:taxon-name> sp. n. (SEM). <bold>28</bold> Manubrium in dorsal view (scale 100 μm) <bold>29</bold> Manubrium in ventral view (scale 100 μm) <bold>30</bold> Manubrium ventro-distally and dens ventro-basally (scale 10 μm) <bold>31, 32</bold> Dental spines (scale 10 μm) <bold>33</bold> Mucro (scale 10 μm).</p></caption><graphic xmlns:xlink="http://www.w3.org/1999/xlink" xlink:href="ZooKeys-069-001-g012.jpg" position="float" orientation="portrait" xlink:type="simple"/></fig><fig id="F13" position="float" orientation="portrait"><caption><p><bold>Figures 34–35.</bold> <tp:taxon-name>Tritomurus veles</tp:taxon-name> sp. n. (34, SEM; 35, optical microscope). <bold>34</bold> Sternite of Abd.V with genital plate (scale 100μm); arrow points to minute lateral S-microchaeta <bold>35</bold> Internal parasitic larva (Nematomorpha) (scale 20 µm).</p></caption><graphic xmlns:xlink="http://www.w3.org/1999/xlink" xlink:href="ZooKeys-069-001-g013.jpg" position="float" orientation="portrait" xlink:type="simple"/></fig></tp:treatment-sec></tp:taxon-treatment></tp:taxon-treatment>
